# Supplementary material for: Spatiotemporal Impacts of Enceladus- and Earth-relevant Ammonia Gas On Cultivation of Extremophile Halomonas meridiana
Source: Microb Ecol. 2025 Oct 20;88(1):111. doi: 10.1007/s00248-025-02621-1 (PMC12537597; doi:10.1007/s00248-025-02621-1)
Supplement: Supplementary file 1 — (XLSX 73.0 KB) [file 248_2025_2621_MOESM1_ESM.xlsx]

## Sheet: Title Page
Supplementary Dataset
Spatiotemporal impacts of Enceladus- and Earth-relevant ammonia gas on cultivation of extremophile Halomonas meridiana
Microbial Ecology

## Sheet: Fig. 2A
0 M ammonia
24 Hour - OD600 values
	1.1	1.2	1.3	2.1	2.2	2.3	3.1	3.2	3.3	4.1	4.2	4.3	5.1	5.2	5.3	6.1	6.2	6.3	7.1	7.2	7.3	8.1	8.2	8.3	9.1	9.2	9.3	10.1	10.2	10.3	11.1	11.2	11.3	12.1	12.2	12.3
A	2.192	1.864	2.365	2.363	1.803	3.389	2.724	1.683	2.583	2.876	1.76	3.47	2.341	1.768	3.338	2.641	1.874	3.136	2.494	1.836	3.159	3.24	1.699	3.413	3.127	1.752	3.527	3.64	1.721	3.614	2.047	1.786	2.391	2.258	1.939	2.682
B	1.857	1.965	3.49	1.444	1.866	3.521	2.119	1.917	3.478	2.119	1.778	3.355	1.443	1.623	3.665	1.659	1.883	3.376	1.884	1.803	3.399	1.843	1.933	3.665	3.182	1.635	3.491	3.345	2.026	3.685	2.109	1.902	3.778	1.963	2.026	3.763
C	1.858	2.088	3.474	1.549	1.838	3.415	2.288	1.963	3.313	2.288	1.846	3.209	1.056	1.868	3.276	1.884	1.726	3.225	1.926	1.734	3.347	1.3	1.798	3.494	3.573	1.78	3.394	3.758	1.933	3.506	2.015	1.839	3.582	1.576	1.933	3.71
D	1.986	1.807	3.382	2.265	1.866	3.353	1.884	1.917	3.327	1.926	1.751	3.391	1.67	1.789	3.213							1.936	1.6	3.509	3.748	2.127	3.302	3.725	1.773	3.461	1.241	1.871	3.417	1.64	1.902	3.644
E	1.783	1.917	3.185	2.256	1.838	3.273	2.96	1.963	3.196	3.707	1.659	3.248	1.576	1.998	3.341							1.993	1.775	3.224	3.637	1.857	3.206	3.681	1.629	3.309	0.974	2.054	3.582	1.587	1.839	3.594
F	1.728	1.76	3.035	2.173	1.622	3.019	3.413	1.608	2.907	3.71	1.659	3.212	1.985	1.868	3.265	2.168	1.607	3.27	1.926	1.847	3.087	1.926	2.018	3.093	2.288	1.635	3.145	2.494	1.635	3.266	0.669	2.071	3.565	1.685	1.806	3.536
G	1.916	1.835	2.935	2.329	1.549	2.967	3.094	1.689	2.685	3.179	1.92	2.999	2.699	1.584	3.193	2.778	1.584	3.07	1.736	1.585	3.35	1.97	1.943	3.192	1.926	1.78	3.147	1.896	1.78	3.101	0.185	1.942	3.505	2.016	1.954	3.498
H	2.128	2.178	2.712	1.675	1.723	2.987	3.562	1.532	2.562	3.782	1.92	2.682	3.594	1.982	2.614	3.712	1.989	2.95	3.607	2.238	2.879	3.839	1.934	2.968	2.199	1.786	3.097	1.707	1.869	3.213	2.073	2.108	3.301	2.022	1.158	3.396
48 Hour - OD600 values
	1.1	1.2	1.3	2.1	2.2	2.3	3.1	3.2	3.3	4.1	4.2	4.3	5.1	5.2	5.3	6.1	6.2	6.3	7.1	7.2	7.3	8.1	8.2	8.3	9.1	9.2	9.3	10.1	10.2	10.3	11.1	11.2	11.3	12.1	12.2	12.3
A	1.737	2.517	3.253	1.675	2.479	2.559	1.947	2.53	2.943	1.725	2.216	2.641	2.159	2.543	2.401	2.339	2.498	2.6	1.972	2.458	2.282	1.906	2.419	2.422	2.465	2.389	2.681	2.5	1.688	2.67	2.029	1.965	2.782	2.375	1.863	2.692
B	2.151	2.267	2.384	2.489	2.64	2.292	2.682	2.64	2.316	2.135	2.281	2.04	2.577	2.22	2.32	2.715	2.29	2.329	2.332	2.527	2.291	2.765	2.411	2.701	3.138	2.032	2.458	2.855	2.64	2.343	2.22	2.64	2.461	2.174	1.593	3
C	2.314	2.381	2.052	2.69	2.522	2.416	2.8	2.522	2.821	2.646	2.539	2.684	2.573	2.456	2.283	2.838	2.524	2.362	2.77	2.426	2.5	2.352	2.338	2.232	2.422	2.24	2.471	2.491	2.522	2.252	2.105	2.522	2.353	2.927	1.857	2.951
D	1.864	2.324	2.719	2.747	2.407	2.438	1.934	2.405	2.683	2.012	2.343	2.161	2.824	2.443	2.485							2.661	2.263	2.634	2.624	2.075	2.41	2.551	2.306	2.515	2.24	2.379	2.376	2.564	2.196	2.506
E	2.261	2.399	2.846	2.422	2.406	2.382	2.383	2.36	2.545	2.345	2.443	2.591	2.744	2.368	2.377							2.788	2.363	2.55	2.514	2.13	2.49	2.491	2.115	2.376	1.747	2.26	2.55	1.933	2.029	2.639
F	2.199	2.365	3.063	2.64	2.388	2.507	2.238	2.384	2.534	2.325	2.64	2.615	2.507	2.64	2.157	2.553	2.158	2.632	2.065	2.383	2.51	2.777	2.43	2.709	2.682	2.64	2.463	2.135	2.64	2.352	2.595	2.295	2.54	2.261	2.044	2.845
G	1.629	2.169	2.806	2.522	2.132	2.417	2.476	2.173	2.355	2.201	2.522	2.511	2.303	2.522	2.58	2.455	2.001	2.624	2.632	2.089	2.524	2.137	2.106	2.585	2.8	2.522	2.618	2.646	2.522	2.3	1.622	1.977	2.768	2.192	2.539	2.544
H	1.889	3.014	2.946	1.585	2.446	2.623	2.305	1.868	2.206	2.402	2.461	2.36	2.621	2.247	2.734	2.267	1.691	2.646	2.874	2.028	1.89	2.654	2.319	2.218	1.994	2.598	2.569	1.692	2.339	2.171	1.776	2.118	2.457	1.952	1.54	2.42

## Sheet: Fig. 2B
0.1 M ammonia
24 Hour - OD600 values
	1.1	1.2	1.3	2.1	2.2	2.3	3.1	3.2	3.3	4.1	4.2	4.3	5.1	5.2	5.3	6.1	6.2	6.3	7.1	7.2	7.3	8.1	8.2	8.3	9.1	9.2	9.3	10.1	10.2	10.3	11.1	11.2	11.3	12.1	12.2	12.3
A	1.856	1.854	1.852	2.055	1.898	1.741	2.143	1.834	1.525	2.006	1.781	1.556	2.678	1.667	1.656	2.686	2.37	2.054	2.684	2.577	2.47	2.648	1.801	1.954	2.611	1.714	1.817	2.443	2.29	2.137	2.251	1.978	1.705	1.668	1.682	1.696
B	1.733	1.959	2.185	1.265	2.166	3.067	1.979	2.12	2.261	2.867	1.833	1.799	1.97	2.237	2.504	1.641	1.618	1.595	1.713	2.367	3.021	1.875	2.078	2.281	2.695	2.035	1.375	1.686	1.598	1.51	1.194	2.643	4.092	1.141	1.773	2.405
C	1.426	1.947	2.468	1.461	1.687	1.913	2.351	1.474	1.597	1.836	2.29	2.744	1.72	1.796	1.872	1.261	1.829	2.397	1.086	1.883	2.68	1.676	2.127	2.578	1.814	2.16	2.506	2.315	1.466	1.617	1.785	2.851	3.917	1.523	1.541	1.559
D	1.96	1.793	1.626	2.067	1.579	1.091	3.323	1.732	2.141	1.602	1.535	1.468	1.225	1.62	2.015							1.214	1.427	1.64	1.74	1.26	1.78	2.813	1.47	1.127	2.276	2.279	2.282	1.527	1.745	1.963
E	1.972	1.785	1.598	2.092	1.811	1.53	2.747	1.879	1.011	1.626	1.704	1.782	1.06	1.861	2.662							1.096	1.909	2.722	1.59	3.116	4.642	2.416	1.864	1.312	1.737	1.661	1.585	1.519	1.791	2.063
F	2.069	1.902	1.735	2.043	1.821	1.599	2.796	1.937	1.078	1.907	3.277	2.647	1.476	1.809	2.142	1.099	1.831	2.563	1.149	1.877	2.605	1.501	1.851	2.201	2.788	1.574	1.36	2.541	3.079	3.617	1.903	1.757	1.611	1.631	1.793	1.955
G	2.05	1.885	1.72	2.668	1.923	1.178	2.316	1.885	1.454	2.642	1.897	1.152	2.233	1.377	1.521	2.21	2.327	2.444	1.754	2.327	2.9	1.6	2.222	2.844	2.731	2.217	1.703	1.879	1.54	1.201	1.486	1.805	2.124	1.524	1.785	2.046
H	1.82	1.975	2.13	1.806	1.807	1.808	1.707	1.844	1.981	1.832	1.706	1.58	1.764	1.644	1.524	1.991	1.697	1.403	1.928	1.749	1.57	1.802	2.534	3.266	1.94	2.09	2.24	1.659	2.179	2.699	1.592	2.239	2.886	1.589	2.132	2.675
48 Hour - OD600 values
	1.1	1.2	1.3	2.1	2.2	2.3	3.1	3.2	3.3	4.1	4.2	4.3	5.1	5.2	5.3	6.1	6.2	6.3	7.1	7.2	7.3	8.1	8.2	8.3	9.1	9.2	9.3	10.1	10.2	10.3	11.1	11.2	11.3	12.1	12.2	12.3
A	1.356	1.404	1.452	1.95	2.013	2.076	1.48	1.651	1.822	2.424	1.651	1.878	2.243	2.28	2.317	1.879	1.956	1.956	2.007	2.09	2.173	2.069	2.091	2.113	2.121	2.142	2.163	1.921	1.909	1.897	2.349	2.293	2.237	2.186	2.137	2.088
B	2.066	2.044	2.022	1.629	1.635	1.641	1.768	1.774	1.78	1.911	1.774	1.637	1.96	1.947	1.934	2.105	2.105	2.105	1.949	1.937	1.925	2.013	1.834	1.655	2.024	2.045	2.066	2.372	2.367	2.362	2.298	2.209	2.12	2.24	2.57	2.9
C	1.561	1.607	1.653	1.394	1.434	1.474	1.765	1.762	1.759	1.73	1.762	1.794	2.042	2.033	2.024	2.116	2.125	2.125	2.145	2.16	2.175	1.957	1.974	1.991	1.948	1.954	1.96	1.997	1.997	1.997	2.153	2.068	1.983	1.988	2.059	2.13
D	1.387	1.51	1.633	1.722	1.693	1.664	1.821	1.813	1.805	1.379	1.813	2.247	1.759	1.793	1.827							1.448	1.457	1.466	1.647	1.637	1.627	2.183	2.177	2.171	2.177	2.192	2.207	2.294	2.333	2.372
E	1.964	1.978	1.992	1.754	1.661	1.568	2.15	2.215	2.28	1.535	2.215	2.895	2.426	2.429	2.432							2.231	2.231	2.231	2.089	2.086	2.083	2.017	2.005	1.993	2.087	2.093	2.099	2.011	1.973	1.935
F	2.169	2.198	2.227	1.715	1.8	1.885	2.026	2.12	2.214	2.167	2.12	2.073	2.131	2.152	2.173	2.11	2.116	2.116	2.141	2.154	2.167	2.205	2.205	2.205	1.179	1.187	1.195	2.212	2.247	2.282	2.389	2.288	2.187	2.387	2.473	2.559
G	2.202	2.214	2.226	1.488	1.595	1.702	2.049	2.048	2.047	2.256	2.048	1.84	1.9	1.881	1.862	1.903	1.887	1.887	2.406	2.387	2.368	2.07	2.065	2.06	1.437	1.427	1.417	2.121	2.127	2.133	2.184	2.19	2.196	2.24	2.367	2.494
H	3.034	3.05	3.066	2.494	2.46	2.426	2.194	2.141	2.088	2.449	2.141	1.833	2.131	2.102	2.073	2.013	1.955	1.955	1.972	1.869	1.766	2.343	2.315	2.287	1.733	1.684	1.635	2.42	2.379	2.338	2.165	2.14	2.115	1.778	1.716	1.654

## Sheet: Fig. 2C
0.25 M ammonia
24 Hour - OD600 values
	1.1	1.2	1.3	2.1	2.2	2.3	3.1	3.2	3.3	4.1	4.2	4.3	5.1	5.2	5.3	6.1	6.2	6.3	7.1	7.2	7.3	8.1	8.2	8.3	9.1	9.2	9.3	10.1	10.2	10.3	11.1	11.2	11.3	12.1	12.2	12.3
A	1.881	2.508	1.433	1.919	1.294	1.458	1.677	2.11	1.538	1.665	1.329	1.529	1.405	1.725	1.343	1.073	1.47	1.363	0.993	2.218	1.467	1.294	2.361	1.617	1.57	1.489	1.577	1.929	1.435	1.706	1.676	1.963	1.847	1.94	1.97	1.758
B	1.762	2.875	1.645	1.972	2.669	2.115	1.768	2.157	1.724	1.276	2.15	1.388	1.005	1.81	0.879	0.865	1.454	0.761	0.889	2.014	0.763	0.781	1.478	1.164	1.468	1.344	1.653	1.44	1.899	2.433	1.627	1.789	2.019	1.729	1.897	1.435
C	1.559	3.632	2.007	2.145	2.41	2.057	1.352	2.359	1.352	0.983	2.177	0.993	0.836	1.722	0.743	0.993	1.82	0.978	1.052	1.806	1.033	0.936	1.493	0.793	0.815	2.131	1.293	1.48	2.257	1.911	1.859	2.054	2.267	1.682	1.925	1.493
D	1.588	2.002	1.799	1.729	1.61	1.811	1.233	2.455	1.197	0.712	1.504	0.765	1.153	1.304	0.949							0.954	1.197	0.98	0.873	1.5	0.965	1.088	1.767	1.504	1.71	2.238	2.247	1.878	1.875	1.429
E	1.595	2.833	1.73	1.574	2.694	1.631	1.318	2.393	1.257	0.64	2.133	0.85	1.204	1.624	1.084							1.129	1.36	1.01	0.805	1.719	1.157	1.533	1.916	1.45	2.41	1.937	1.062	1.762	2.004	1.39
F	1.752	2.659	1.715	2.123	2.451	1.65	1.906	2.677	1.372	1.13	1.781	0.901	0.952	2.208	0.775	1.083	1.654	1.225	1.08	1.885	0.899	0.806	1.74	0.796	0.803	1.298	1.397	1.62	1.814	1.882	2.06	1.594	2.5	1.975	1.888	1.614
G	1.364	1.772	2.643	2.577	2.386	2.139	2.142	2.96	1.952	1.72	1.748	1.846	1.162	1.352	0.993	0.956	1.808	0.876	0.894	2.049	1.021	1.084	2.099	1.261	1.456	2.262	1.437	2.573	1.69	2.727	1.64	1.629	1.944	1.551	1.954	1.765
H	1.734	2.129	1.79	1.688	1.584	0.346	1.601	1.434	1.708	1.502	1.506	1.538	1.376	1.51	1.227	1.339	1.687	1.412	1.396	2.551	1.36	1.427	2.052	1.395	1.555	1.463	1.674	1.528	1.522	1.851	1.694	1.914	2.839	1.848	1.827	1.485
48 Hour - OD600 values
	1.1	1.2	1.3	2.1	2.2	2.3	3.1	3.2	3.3	4.1	4.2	4.3	5.1	5.2	5.3	6.1	6.2	6.3	7.1	7.2	7.3	8.1	8.2	8.3	9.1	9.2	9.3	10.1	10.2	10.3	11.1	11.2	11.3	12.1	12.2	12.3
A	2.354	2.104	2.351	2.026	1.907	2.052	2.243	1.899	2.082	1.716	1.949	1.73	1.641	1.678	1.418	1.661	1.277	0.907	1.874	2.026	0.828	2.015	1.835	1.1	2.158	1.818	2.165	2.575	1.961	2.027	2.415	1.826	2.238	1.944	2.222	2.555
B	2.075	2.06	2.087	1.886	2.202	2.094	1.34	1.86	1.979	1.967	2.089	1.187	1.246	1.365	1.151	1.415	1.296	0.731	1.557	1.428	0.767	1.384	1.457	0.754	3.219	1.617	1.054	2.105	2.193	1.794	2.302	2.298	2.223	2.36	2.712	2.219
C	2.486	1.638	2.347	1.995	2.164	2.396	1.098	1.966	1.359	1.091	1.831	0.872	1.806	1.592	1.102	1.425	1.538	1.042	1.454	1.652	1.033	1.756	1.396	1.304	1.303	1.928	0.735	2.335	2.02	2.163	1.769	2.025	1.992	2.6	2.256	2.323
D	1.717	1.16	2.157	1.874	2.044	2.123	1.134	1.904	1.288	1.164	1.257	0.857	1.088	1.148	1.331							1.417	1.274	1.16	1.102	1.336	0.884	1.359	1.92	1.013	1.986	2.124	1.948	2.198	1.904	2.146
E	2.585	1.986	2.27	1.959	2.155	2.095	1.148	1.932	1.178	1.081	1.833	0.945	1.342	1.284	1.707							1.532	1.238	1.175	1.231	1.87	1.25	1.476	1.814	1.455	1.813	1.979	2.148	2.716	2.227	2.567
F	1.896	2.067	2.027	2.122	1.844	2.097	1.21	2.028	1.849	1.122	1.786	1.176	1.976	1.919	1.232	1.791	1.26	1.254	1.24	1.541	1.084	2.037	1.229	1.261	1.24	1.414	1.181	1.914	1.793	1.937	2.077	2.206	2.183	2.121	2.196	2.457
G	1.712	2.068	2.174	1.937	1.985	2.02	1.579	2.121	1.864	1.751	1.655	1.93	1.192	1.569	1.327	1.453	1.737	1.182	1.28	1.915	1.214	1.24	1.867	1.288	2.202	1.747	2.093	2.489	1.901	1.923	2.147	2.025	1.903	2.149	2.674	2.072
H	2.057	1.654	2.21	1.674	2.082	2.423	1.772	2.061	2.331	2.269	1.957	2.147	1.536	2.096	1.657	1.707	2.211	1.363	2.012	2.185	1.385	1.907	1.914	1.702	1.903	2.269	2.088	2.237	2.612	2.398	2.032	2.42	2.142	2.118	1.972	2.287

## Sheet: Fig. 2D
0.5 M ammonia
24 Hour - OD600 values
	1.1	1.2	1.3	2.1	2.2	2.3	3.1	3.2	3.3	4.1	4.2	4.3	5.1	5.2	5.3	6.1	6.2	6.3	7.1	7.2	7.3	8.1	8.2	8.3	9.1	9.2	9.3	10.1	10.2	10.3	11.1	11.2	11.3	12.1	12.2	12.3
A	1.793	1.275	1.851	1.762	1.279	1.853	1.447	1.492	1.265	1.768	1.43	0.823	1.64	0.67	0.631	0.972	0.562	0.536	1.301	0.603	0.587	1.417	0.708	0.681	1.615	0.977	1.142	1.883	1.113	1.736	2.245	1.095	2.525	2.281	1.251	2.229
B	1.276	1.523	1.884	1.682	2.221	1.727	1.331	1.495	1.139	1.451	1.463	0.58	0.904	0.734	0.673	0.693	0.582	0.729	0.842	0.568	0.705	1.045	0.603	0.667	1.554	0.979	0.658	1.643	1.534	1.417	1.913	2.393	2.596	2.115	1.32	1.707
C	1.326	1.388	1.969	2.296	1.799	1.465	1.369	1.659	0.819	0.987	0.858	0.632	0.244	1.158	0.438	0.054	0.181	0.209	0.086	0.169	0.32	0.536	0.712	0.527	1.063	0.673	0.847	1.563	1.427	1.209	1.812	1.523	2.37	2.034	1.298	1.622
D	1.47	1.582	1.638	1.832	1.821	1.352	1.449	1.722	0.677	0.941	0.837	0.806	0.085	0.411	0.384							0.094	0.284	0.588	0.893	0.666	0.76	1.386	0.865	1.27	1.834	1.558	2.368	2.018	1.42	1.708
E	1.76	1.585	2.106	1.491	1.584	1.321	1.295	1.338	0.687	1.033	0.807	0.802	0.104	0.616	0.538							0.143	0.385	0.674	1.062	0.773	0.99	1.477	0.898	1.066	1.767	1.475	2.356	1.908	1.494	1.844
F	1.803	1.531	2.537	1.623	2.196	1.531	1.366	1.505	0.918	1.167	1.288	0.69	1.056	0.997	0.766	0.193	0.553	0.609	0.196	0.539	0.589	0.951	1.115	0.936	0.975	0.907	0.736	1.819	1.076	1.566	1.567	1.651	2.749	1.799	1.67	1.821
G	1.961	1.604	2.569	1.821	2.215	2.538	1.528	2.149	1.506	1.34	1.265	0.829	1.449	1.144	0.671	1.075	0.775	0.899	1.132	0.73	0.861	1.228	0.696	0.674	1.333	1.214	0.945	1.863	1.419	1.574	1.595	2.263	2.81	1.801	1.622	1.612
H	2.148	1.632	1.946	2.075	1.778	1.915	1.591	1.304	1.566	1.717	1.16	1.067	1.527	1.111	1.058	1.544	1.173	1.02	1.556	1.156	1.054	1.407	1.058	1.043	1.722	1.135	1.238	1.689	1.415	1.966	1.478	1.487	2.091	1.813	1.901	1.896
48 Hour - OD600 values
	1.1	1.2	1.3	2.1	2.2	2.3	3.1	3.2	3.3	4.1	4.2	4.3	5.1	5.2	5.3	6.1	6.2	6.3	7.1	7.2	7.3	8.1	8.2	8.3	9.1	9.2	9.3	10.1	10.2	10.3	11.1	11.2	11.3	12.1	12.2	12.3
A	2.253	2.085	2.265	2.009	2.25	2.414	1.844	1.296	1.751	1.476	1.677	1.545	1.442	1.46	1.542	1.519	1.224	1.477	1.717	1.624	1.512	1.808	1.369	1.586	1.831	1.313	1.572	2.059	1.772	1.421	1.848	2.418	2.445	2.224	1.963	1.914
B	2.114	2.298	2.19	1.941	1.709	2.034	1.508	1.177	2.029	2.08	1.32	1.455	1.693	1.077	1.774	1.693	1.081	1.324	1.769	1.111	1.29	1.683	1.412	1.21	2.054	1.269	1.361	2.135	1.702	1.678	2.149	2.146	2.065	2.186	2.382	2.597
C	2.037	2.088	2.39	1.618	1.832	1.984	1.545	1.204	1.383	1.643	1.343	1.202	2.079	1.214	1.323	1.65	0.985	1.189	1.712	1.09	1.201	1.968	1.023	1.257	1.394	1.248	1.163	1.622	1.623	1.361	2.262	1.713	2.013	2.278	2.271	2.155
D	1.907	2.659	2.566	1.482	1.881	1.922	1.326	1.189	1.253	1.516	1.182	1.179	1.695	1.123	1.098							1.884	1.074	1.243	1.701	1.217	1.203	1.771	1.405	1.207	2.179	1.904	1.933	2.332	2.355	2.199
E	2.213	2.515	2.134	1.487	1.473	1.991	1.333	1.438	1.129	1.722	1.358	1.239	1.8	1.289	1.063							2.029	1.073	1.231	1.637	1.375	1.325	1.63	1.357	1.155	2.15	2.03	1.559	2.145	2.302	2.43
F	1.958	1.977	2.227	1.804	1.735	2.052	1.123	1.169	1.207	1.264	1.433	1.179	2.113	1.369	1.548	1.831	1.258	1.241	1.773	1.129	1.15	2.062	1.175	1.333	1.63	1.144	1.276	2.037	1.903	1.081	2.073	1.874	1.923	2.291	2.374	2.122
G	2	2.42	2.343	2.012	2.155	2.036	1.525	1.509	1.892	1.947	1.452	1.067	1.392	1.542	1.099	1.879	1.273	1.297	1.929	1.386	1.262	1.548	1.27	1.184	1.838	1.153	1.127	1.878	1.844	1.242	2.149	2.229	1.944	2.226	2.344	2.123
H	2.23	2.324	2.019	2.115	2.132	2.541	2.055	1.755	1.859	1.392	2.024	1.438	1.509	1.859	1.08	2.033	1.855	1.782	1.989	1.964	1.564	1.539	1.45	1.54	1.585	2.021	1.384	1.905	2.132	1.739	2.197	2.177	1.673	2.045	2.467	2.364

## Sheet: Fig. 2E
1 M ammonia
24 Hour - OD600 values
	1.1	1.2	1.3	2.1	2.2	2.3	3.1	3.2	3.3	4.1	4.2	4.3	5.1	5.2	5.3	6.1	6.2	6.3	7.1	7.2	7.3	8.1	8.2	8.3	9.1	9.2	9.3	10.1	10.2	10.3	11.1	11.2	11.3	12.1	12.2	12.3
A	1.336	1.462	1.475	1.072	0.942	1.341	0.708	0.46	1.072	0.556	0.37	0.538	0.182	0.184	0.32	0.02	0.028	0.118	0.114	0.032	0.149	0.566	0.422	0.597	1.163	0.445	0.93	1.925	0.722	1.508	2.293	1.403	1.585	2.576	1.398	1.781
B	1.325	1.49	1.393	0.808	0.824	1.521	0.597	0.434	0.69	0.279	0.306	0.332	0.102	0.03	0.075	0.16	0.017	0.053	0.173	0.011	0.063	0.193	0.036	0.117	0.675	0.439	0.766	1.66	0.531	1.435	2.227	1.166	1.706	2.604	1.197	1.505
C	1.149	0.951	1.356	0.643	0.605	1.032	0.501	0.532	0.582	0.065	0.067	0.096	0.09	0.027	0.053	0.082	0.029	0.047	0.149	0.016	0.07	0.155	0.032	0.04	0.218	0.027	0.565	1.338	0.433	0.927	2.105	0.92	1.603	2.536	1.141	1.485
D	1.181	1.285	1.302	0.614	0.535	0.874	0.462	0.518	0.553	0.096	0.036	0.068	0.106	0.029	0.036							0.172	0.03	0.07	0.165	0.067	0.099	1.252	0.535	0.849	2.064	0.933	1.576	2.427	1.207	1.48
E	1.328	1.073	1.235	0.756	0.666	1.256	0.475	0.524	0.709	0.099	0.035	0.091	0.106	0.032	0.07							0.149	0.072	0.049	0.149	0.084	0.138	1.637	0.646	0.974	2.167	0.97	1.649	2.516	1.405	1.509
F	1.536	0.988	1.394	1.002	0.687	1.43	0.8	0.471	0.82	0.705	0.14	0.359	0.159	0.035	0.039	0.306	0.037	0.05	0.314	0.062	0.047	0.216	0.053	0.095	1.092	0.565	0.912	2.047	0.574	1.092	2.336	1.253	1.742	2.543	1.389	1.502
G	1.808	1.205	1.434	1.269	1.167	1.576	1	0.585	1.173	0.941	0.527	0.855	0.987	0.551	0.756	1.168	0.041	0.277	1.136	0.177	0.518	1.393	0.751	0.929	1.945	0.514	0.952	2.323	0.668	1.742	2.681	1.501	1.789	2.687	1.408	1.635
H	2.102	1.291	1.427	1.767	1.169	1.634	1.531	0.632	1.202	1.261	0.517	1.221	1.553	0.724	1.056	1.837	0.938	1.169	1.783	0.028	1.308	2.007	0.654	1.167	2.237	0.576	1.16	2.483	0.907	1.673	2.764	1.314	1.723	2.84	1.511	0.635
48 Hour - OD600 values
	1.1	1.2	1.3	2.1	2.2	2.3	3.1	3.2	3.3	4.1	4.2	4.3	5.1	5.2	5.3	6.1	6.2	6.3	7.1	7.2	7.3	8.1	8.2	8.3	9.1	9.2	9.3	10.1	10.2	10.3	11.1	11.2	11.3	12.1	12.2	12.3
A	2.207	1.561	2.768	1.485	1.213	1.919	1.896	1.352	1.642	1.434	0.848	1.476	1.375	0.764	0.92	1.43	0.687	0.884	1.414	0.801	0.859	1.596	0.859	1.456	1.856	1.129	1.82	2.151	1.23	2.129	2.236	1.329	2.38	2.286	2.609	2.733
B	2.19	1.328	2.141	1.437	1.288	1.657	1.234	0.912	1.683	1.576	0.815	1.021	1.062	0.29	1.001	0.76	0.687	1.054	0.928	0.253	0.917	1.345	0.777	1.185	2.031	1.051	1.483	1.871	1.149	1.74	1.432	1.553	2.009	2.238	2.007	2.354
C	1.429	1.282	1.93	1.205	1.091	1.734	1.137	0.984	1.005	1.222	0.656	0.738	1.244	0.118	1.032	0.233	0.686	1.055	0.334	0.098	0.986	1.619	0.763	1.166	1.597	0.911	0.926	1.662	0.975	1.767	1.599	1.246	2.019	2.228	1.858	2.178
D	1.654	1.407	2.05	1.185	1.043	1.201	1.208	0.946	0.905	1.266	0.326	0.809	0.559	0.107	0.93							1.004	0.675	1.223	1.566	0.939	1.238	1.735	0.95	1.707	1.447	1.244	1.962	2.133	2.176	2.323
E	1.437	1.267	2.156	1.209	1.35	1.118	1.15	1.068	1.009	1.292	0.718	0.948	1.05	0.356	1.038							1.406	1.036	1.162	1.668	0.991	1.229	1.369	0.932	1.903	1.597	1.366	2.083	2.208	2.168	2.22
F	1.466	1.4	2.157	1.034	1.322	1.38	1.212	1.194	1.192	1.163	0.972	1.01	1.802	0.916	0.943	1.5	1.069	1.013	1.745	1.105	1.211	1.806	0.961	1.282	1.385	1.118	1.609	1.315	1.018	1.87	1.544	1.672	2.086	1.905	2.002	2.372
G	1.595	1.568	2.258	1.34	1.415	1.335	1.351	1.382	1.622	1.881	1.281	1.597	1.502	1.224	1.298	1.552	1.198	1.357	1.9	1.319	1.639	1.548	1.303	1.685	1.948	1.194	1.746	1.282	1.479	2.064	1.565	1.886	2.24	2.017	1.909	2.405
H	2.066	1.791	2.47	1.615	1.676	2.073	1.675	1.701	1.761	1.688	1.719	1.859	1.669	1.654	2.047	1.842	1.647	2.264	2.557	1.889	2.465	1.713	1.65	2.165	1.743	1.5	2.187	2.031	1.745	2.399	1.984	2.328	2.468	1.975	1.346	2.51

## Sheet: Fig. 2F
OD600	0 M ammonia (Control)			0.1 M ammonia			0.25 M ammonia			0.5 M ammonia			1 M ammonia
0-0.5	0	0	0	0	0	0	0	0	1.08696	9.78261	5.43478	4.34783	30.4348	41.3043	29.3478
>0.5-1	2.17391	0	0	0	0	0	20.6522	0	19.5652	10.8696	29.3478	40.2174	16.3043	35.8696	22.8261
>1-2	40.2174	89.1304	0	64.1304	70.6522	54.3478	71.7391	60.8696	66.3043	70.6522	58.6957	41.3043	29.3478	22.8261	47.8261
>2	56.5217	10.8696	100	35.8696	29.3478	45.6522	7.6087	39.1304	13.0435	8.69565	6.52174	14.1304	23.913	0	0

## Sheet: Fig. 2G
OD600	0 M ammonia (Control)			0.1 M ammonia			0.25 M ammonia			0.5 M ammonia			1 M ammonia
0-0.5	0	0	0	0	0	0	0	0	0	0	0	0	2.17391	7.6087	0
>0.5-1	0	0	0	0	0	0	0	0	10.8696	0	1.08696	0	3.26087	27.1739	13.0435
>1-2	19.5652	9.78261	1.08696	40.2174	41.3043	44.5652	65.2174	64.1304	47.8261	63.0435	71.7391	73.913	79.3478	58.6957	53.2609
>2	80.4348	90.2174	98.913	59.7826	58.6957	55.4348	34.7826	35.8696	41.3043	36.9565	27.1739	26.087	15.2174	6.52174	33.6957

## Sheet: Fig. S3
	Control				Directly Exposed															Adjacently exposed
Time (Hours)	0 M ammonia				0.1 M ammonia				0.25 M ammonia				0.5 M ammonia				1 M ammonia			0.1 M ammonia				0.25 M ammonia				0.5 M ammonia			1 M ammonia
0	0.056	0.1015	0.06025	0.0365	0.0715	0.06925	0.0685	0.05825	0.0535	0.0685	0.05525	0.06325	0.0535	0.0685	0.05525	0.06325	0.04225	0.052	0.017425	0.077	0.064	0.078	0.0825	0.05275	0.058075	0.053	0.07	0.037	0.02575	0.055	0.05295	0.046575	0.06625	0.06475
0.5	0.06175	0.127	0.06175	0.034	0.06975	0.07075	0.0805	0.0705	0.058	0.08325	0.058	0.088	0.058	0.08325	0.058	0.088	0.08425	0.047	0.039225	0.083	0.0795	0.0855	0.0925	0.082925	0.08725	0.083	0.08875	0.03775	0.0255	0.15825	0.067975	0.055325	0.07725	0.0815
1	0.06925	0.14325	0.0725	0.03625	0.0735	0.0735	0.08325	0.07225	0.066	0.09275	0.066	0.094	0.066	0.09275	0.066	0.094	0.12825	0.04675	0.03005	0.10275	0.09525	0.11375	0.137	0.118725	0.139225	0.10525	0.10275	0.03575	0.0185	0.14775	0.06315	0.042925	0.0825	0.089
1.5	0.08775	0.16475	0.082	0.0485	0.081	0.076	0.09075	0.07325	0.08325	0.10725	0.08075	0.0955	0.08325	0.10725	0.08075	0.0955	0.10475	0.043	0.045175	0.126	0.12175	0.1775	0.15575	0.14175	0.185	0.11	0.117	0.0335	0.01875	0.12275	0.067675	0.060475	0.09475	0.115
2	0.10425	0.195	0.1075	0.05725	0.091	0.084	0.098	0.083	0.09275	0.10425	0.085	0.1005	0.09275	0.10425	0.085	0.1005	0.0975	0.043	0.0451	0.16575	0.198	0.2615	0.18425	0.191075	0.227775	0.118	0.118	0.0335	0.01875	0.10275	0.08545	0.0647	0.12675	0.13825
2.5	0.116	0.22275	0.1525	0.09475	0.091	0.08475	0.104	0.08275	0.0965	0.09875	0.0835	0.10225	0.0965	0.09875	0.0835	0.10225	0.09	0.0415	0.04455	0.22975	0.25025	0.31675	0.25	0.178875	0.234325	0.10975	0.11525	0.0345	0.0185	0.0875	0.077725	0.058275	0.13425	0.15175
3	0.12925	0.26675	0.184	0.12425	0.0965	0.08725	0.10725	0.08525	0.0975	0.0965	0.088	0.097	0.0975	0.0965	0.088	0.097	0.09625	0.04075	0.04425	0.30625	0.3675	0.45775	0.38625	0.145375	0.306575	0.11475	0.1155	0.03675	0.018	0.074	0.07795	0.0631	0.177	0.16675
3.5	0.1505	0.36575	0.237	0.1645	0.116	0.086	0.112	0.08925	0.0725	0.098	0.088	0.0975	0.0725	0.098	0.088	0.0975	0.096	0.04	0.044925	0.42825	0.523	0.6205	0.55175	0.25705	0.297575	0.11775	0.108	0.033	0.01125	0.05875	0.079875	0.060775	0.1625	0.161
4	0.19925	0.469	0.32475	0.22925	0.1235	0.087	0.115	0.0915	0.06225	0.09	0.081	0.09575	0.06225	0.09	0.081	0.09575	0.11	0.0405	0.044025	0.59925	0.699	0.86975	0.74825	0.1781	0.237075	0.1225	0.09725	0.03375	0.0155	0.053	0.07895	0.062025	0.1625	0.1525
4.5	0.26275	0.685	0.435	0.38275	0.13725	0.08775	0.123	0.09875	0.06225	0.09025	0.0725	0.09375	0.06225	0.09025	0.0725	0.09375	0.1145	0.0385	0.035275	0.90075	0.91975	1.21525	0.9565	0.1724	0.272025	0.11825	0.11	0.03325	0.021	0.05125	0.07675	0.0591	0.1365	0.14875
5	0.36875	0.9025	0.64825	0.63275	0.158	0.09425	0.13075	0.11175	0.0615	0.0895	0.0695	0.09375	0.0615	0.0895	0.0695	0.09375	0.10875	0.03725	0.04465	1.27125	1.26525	1.516	1.15025	0.15495	0.242575	0.1155	0.1005	0.035	0.02025	0.0505	0.08085	0.064325	0.163	0.14275
5.5	0.52825	1.10975	0.88475	0.875	0.217	0.0965	0.13575	0.133	0.062	0.0875	0.06775	0.0925	0.062	0.0875	0.06775	0.0925	0.11075	0.03725	0.0439	1.62175	1.5875	1.84225	1.326	0.125625	0.23185	0.12	0.09925	0.03425	0.0205	0.0475	0.0819	0.0625	0.17275	0.156
6	0.7325	1.30625	1.08425	1.085	0.27125	0.1025	0.155	0.16025	0.06325	0.0895	0.06525	0.0905	0.06325	0.0895	0.06525	0.0905	0.106	0.0365	0.0431	1.844	1.83775	2.1185	1.45225	0.179775	0.2407	0.1185	0.11925	0.03275	0.01725	0.0495	0.082	0.0637	0.18325	0.18425
6.5	0.98975	1.48875	1.30875	1.30425	0.3155	0.103	0.1695	0.2005	0.06425	0.08625	0.06325	0.09	0.06425	0.08625	0.06325	0.09	0.10625	0.03675	0.04335	2.08	2.09375	2.35175	1.58775	0.18	0.250825	0.11625	0.111	0.03325	0.01375	0.04575	0.08235	0.06505	0.174	0.205
7	1.1955	1.63125	1.4995	1.4905	0.33125	0.10925	0.1845	0.24725	0.06525	0.087	0.06325	0.086	0.06525	0.087	0.06325	0.086	0.10225	0.03625	0.0428	2.2845	2.3305	2.57	1.6905	0.141875	0.23865	0.1155	0.111	0.03325	0.0105	0.04575	0.081775	0.064625	0.1925	0.20725
7.5	1.361	1.771	1.66875	1.6355	0.346	0.11975	0.21075	0.34125	0.0665	0.086	0.06725	0.087	0.0665	0.086	0.06725	0.087	0.09625	0.037	0.04255	2.493	2.55025	2.77575	1.8125	0.13645	0.26175	0.112	0.10675	0.0305	0.005975	0.047	0.080575	0.06615	0.1755	0.2145
8	1.5205	1.88975	1.8095	1.7765	0.39625	0.13175	0.2335	0.35475	0.0645	0.0835	0.05575	0.084	0.0645	0.0835	0.05575	0.084	0.094	0.0345	0.042575	2.69075	2.7815	2.952	1.9175	0.20395	0.22465	0.114	0.10725	0.0325	0.01	0.04525	0.0825	0.066625	0.15925	0.19325
8.5	1.65025	2.01	1.93625	1.907	0.479	0.15	0.273	0.403	0.06775	0.0805	0.0555	0.086	0.06775	0.0805	0.0555	0.086	0.0825	0.0355	0.042575	2.83525	2.95125	3.1475	1.9995	0.17495	0.230625	0.10925	0.105	0.03175	-0.00325	0.04875	0.080475	0.066475	0.1965	0.20525
9	1.76375	2.0925	2.05625	2.0165	0.61425	0.16925	0.30575	0.45675	0.06275	0.08025	0.05675	0.08725	0.06275	0.08025	0.05675	0.08725	0.0825	0.034	0.036275	3.0015	3.10225	3.273	2.07325	0.1669	0.219675	0.10525	0.10825	0.03225	-0.001	0.051	0.079275	0.0633	0.20125	0.20825
9.5	1.884	2.174	2.1525	2.1	0.7655	0.1995	0.38125	0.5525	0.0645	0.0795	0.05525	0.0835	0.0645	0.0795	0.05525	0.0835	0.0875	0.0325	0.04235	3.111	3.22625	3.39125	2.13325	0.1546	0.18755	0.1045	0.1055	0.03375	0.012525	0.05225	0.08035	0.065875	0.20175	0.16725
10	1.997	2.23825	2.2405	2.195	0.95925	0.24225	0.44825	0.7585	0.0605	0.07975	0.05475	0.08375	0.0605	0.07975	0.05475	0.08375	0.08575	0.0375	0.042525	3.22125	3.322	3.477	2.1775	0.12055	0.196475	0.104	0.1135	0.03075	0.0045	0.04925	0.080525	0.06725	0.195	0.143
10.5	2.09825	2.292	2.32025	2.28425	1.20725	0.301	0.56	1.0075	0.06225	0.07775	0.05475	0.0805	0.06225	0.07775	0.05475	0.0805	0.092	0.032	0.0422	3.3055	3.37975	3.50175	2.20725	0.1515	0.247925	0.102	0.11	0.03025	0.0165	0.0505	0.0809	0.067275	0.15425	0.13325
11	2.18725	2.35025	2.378	2.36525	1.4685	0.38775	0.697	1.2555	0.06125	0.077	0.05275	0.07925	0.06125	0.077	0.05275	0.07925	0.09675	0.03525	0.042025	3.382	3.4195	3.59475	2.25225	0.118575	0.258325	0.097	0.11225	0.03125	-0.00075	0.04975	0.08	0.0667	0.13525	0.12625
11.5	2.28225	2.40725	2.45725	2.4205	1.67375	0.52375	0.8465	1.555	0.0615	0.0785	0.0525	0.0775	0.0615	0.0785	0.0525	0.0775	0.0975	0.036	0.042325	3.456	3.3985	3.62125	2.2585	0.141725	0.226725	0.09475	0.10425	0.037	0.001	0.05375	0.0787	0.066525	0.1205	0.1115
12	2.36175	2.4565	2.5175	2.501	1.892	0.644	0.99975	1.80125	0.06	0.07525	0.05325	0.074	0.06	0.07525	0.05325	0.074	0.09625	0.03075	0.04235	3.5405	3.43975	3.644	2.276	0.151775	0.239925	0.08925	0.13	0.027	0.0005	0.05725	0.0802	0.0663	0.1025	0.1035
12.5	2.45925	2.523	2.587	2.556	2.09	0.83425	1.16025	2.07	0.05925	0.07275	0.05225	0.07525	0.05925	0.07275	0.05225	0.07525	0.09475	0.03025	0.0423	3.63525	3.48075	3.621	2.27325	0.10525	0.26225	0.0885	0.13375	0.03175	0.001	0.05475	0.07945	0.066825	0.095	0.0925
13	2.52825	2.59725	2.666	2.622	2.2635	0.9995	1.272	2.3175	0.058	0.074	0.05275	0.07225	0.058	0.074	0.05275	0.07225	0.09525	0.03075	0.0417	3.654	3.4315	3.56775	2.24925	0.11035	0.26895	0.08425	0.13375	0.02475	0.012	0.05475	0.0787	0.06595	0.088	0.082
13.5	2.59225	2.661	2.727	2.69175	2.41475	1.1785	1.41325	2.50125	0.06075	0.07225	0.051	0.07075	0.06075	0.07225	0.051	0.07075	0.09675	0.027	0.0406	3.69675	3.43925	3.5015	2.2275	0.174425	0.250075	0.08475	0.14225	0.031	0.01425	0.05875	0.07865	0.066175	0.086	0.0735
14	2.6615	2.71725	2.79725	2.73275	2.5665	1.3215	1.48925	2.68175	0.0625	0.0735	0.05225	0.07025	0.0625	0.0735	0.05225	0.07025	0.09425	0.03125	0.04235	3.73075	3.437	3.393	2.20175	0.1739	0.24525	0.0835	0.14425	0.0375	0.01425	0.059	0.07775	0.065725	0.08375	0.07225
14.5	2.7085	2.7745	2.843	2.7805	2.698	1.4355	1.59325	2.86775	0.06225	0.0715	0.052	0.07	0.06225	0.0715	0.052	0.07	0.0965	0.0255	0.042775	3.77575	3.44975	3.3475	2.17475	0.12675	0.3098	0.0835	0.148	0.03475	0.00975	0.0595	0.07685	0.065225	0.0805	0.07075
15	2.7605	2.831	2.89775	2.79525	2.79675	1.5175	1.67675	3.03325	0.06125	0.07325	0.0505	0.0685	0.06125	0.07325	0.0505	0.0685	0.0945	0.03075	0.04185	3.751	3.46225	3.32775	2.13125	0.14095	0.3432	0.07875	0.15325	0.03325	0.009175	0.05825	0.077075	0.064675	0.0805	0.06525
15.5	2.80575	2.89175	2.94425	2.801	2.866	1.578	1.72825	3.179	0.0575	0.07025	0.05075	0.0685	0.0575	0.07025	0.05075	0.0685	0.09175	0.0305	0.04235	3.765	3.4555	3.282	2.08425	0.166875	0.38705	0.078	0.1575	0.03575	0.01425	0.05675	0.076175	0.064075	0.079	0.0665
16	2.832	2.92725	2.99175	2.8185	2.9225	1.672	1.74775	3.301	0.06075	0.06825	0.0515	0.0685	0.06075	0.06825	0.0515	0.0685	0.09025	0.03125	0.0422	3.77225	3.499	3.253	2.03475	0.224975	0.481575	0.076	0.16175	0.03025	0.00885	0.05525	0.075325	0.063725	0.07925	0.061
16.5	2.85975	2.9845	3.01775	2.82475	2.9415	1.7385	1.81675	3.37475	0.0615	0.0715	0.049	0.0665	0.0615	0.0715	0.049	0.0665	0.08675	0.02425	0.042875	3.7875	3.4625	3.2445	2.002	0.235875	0.6589	0.073	0.15825	0.02925	0.01725	0.0545	0.075475	0.06385	0.07475	0.062
17	2.88225	3.03775	3.04375	2.80775	2.94125	1.7835	1.871	3.472	0.06175	0.072	0.04775	0.06675	0.06175	0.072	0.04775	0.06675	0.0855	0.03475	0.042925	3.83725	3.3725	3.23525	1.9985	0.2663	0.6805	0.0735	0.159	0.03475	0.013325	0.051	0.073875	0.063275	0.07325	0.05725
17.5	2.89625	3.0495	3.05575	2.796	2.96725	1.8235	1.89675	3.50075	0.0565	0.06875	0.05025	0.0685	0.0565	0.06875	0.05025	0.0685	0.08875	0.035	0.0433	3.746	3.234	3.2495	1.99375	0.317575	0.7059	0.07475	0.152	0.0325	0.01125	0.05	0.0733	0.063225	0.071	0.05575
18	2.90725	3.086	3.08675	2.78775	2.98075	1.87725	1.919	3.5655	0.0585	0.07125	0.04925	0.06675	0.0585	0.07125	0.04925	0.06675	0.089	0.0365	0.043525	3.63725	3.1585	3.24975	2.013	0.340725	0.774075	0.07075	0.156	0.0325	0.01425	0.04875	0.0724	0.0624	0.07125	0.0575
18.5	2.943	3.0895	3.0745	2.7385	3.0205	1.90925	1.923	3.5655	0.06025	0.07175	0.0495	0.07	0.06025	0.07175	0.0495	0.07	0.09275	0.036	0.0435	3.462	3.12425	3.2145	2.01425	0.480375	0.85495	0.07975	0.157	0.0265	0.01775	0.05	0.071525	0.06255	0.07025	0.05825
19	2.9635	3.0935	3.06725	2.71925	3.02575	1.94875	1.93575	3.56825	0.06075	0.0725	0.047	0.0665	0.06075	0.0725	0.047	0.0665	0.0935	0.0385	0.0388	3.413	3.137	3.19025	2.04575	0.56205	0.88845	0.07225	0.161	0.03	0.01665	0.04825	0.07345	0.061325	0.06975	0.05425
19.5	2.9865	3.12425	3.044	2.697	3.04975	1.97275	1.964	3.557	0.06025	0.0695	0.04825	0.0655	0.06025	0.0695	0.04825	0.0655	0.08825	0.037	0.043675	3.31675	3.0965	3.16025	2.03625	0.601225	0.9536	0.06875	0.15625	0.01975	0.016	0.051	0.071075	0.06075	0.069	0.05325
20	2.9815	3.111	2.983	2.687	3.06725	1.973	1.907	3.5515	0.05925	0.06975	0.04825	0.06675	0.05925	0.06975	0.04825	0.06675	0.08075	0.03525	0.043925	3.2025	3.089	3.1585	2.06975	0.681375	1.0104	0.07975	0.16525	0.02075	0.0157	0.048	0.071	0.061675	0.06725	0.0535
20.5	2.99475	3.1085	2.98675	2.67675	3.095	1.95875	1.8985	3.52	0.05975	0.07125	0.04875	0.0665	0.05975	0.07125	0.04875	0.0665	0.08875	0.0345	0.0438	3.176	3.08175	3.15125	2.091	0.69895	1.1408	0.09975	0.1705	0.0325	0.01025	0.048	0.06915	0.061225	0.06625	0.04725
21	2.981	3.0855	2.956	2.666	3.1215	1.9285	1.84925	3.4795	0.05975	0.07325	0.04925	0.06625	0.05975	0.07325	0.04925	0.06625	0.0935	0.0345	0.043675	3.136	3.062	3.1525	2.124	0.806775	1.25727	0.101	0.172	0.03075	0.014	0.045	0.068775	0.061125	0.067	0.04975
21.5	2.96175	3.0645	2.92275	2.64875	3.141	1.891	1.84975	3.482	0.06575	0.07425	0.04675	0.064	0.06575	0.07425	0.04675	0.064	0.0965	0.03425	0.039825	3.12075	3.05425	3.1335	2.16275	0.86445	1.41227	0.1275	0.18825	0.04525	0.0105	0.04575	0.0694	0.060275	0.0645	0.049
22	2.96	3.02075	2.86775	2.6405	3.16925	1.84675	1.83875	3.51675	0.0665	0.0725	0.04925	0.06625	0.0665	0.0725	0.04925	0.06625	0.07875	0.0355	0.043975	3.114	3.0425	3.12125	2.19725	0.954575	1.58147	0.13725	0.178	0.03825	0.0165	0.044	0.06745	0.060425	0.06425	0.05075
22.5	2.92425	2.97725	2.854	2.6605	3.19925	1.83	1.814	3.55175	0.0735	0.07325	0.04875	0.065	0.0735	0.07325	0.04875	0.065	0.07575	0.02625	0.044	3.09175	3.01725	3.1035	2.21225	1.01755	1.7644	0.1905	0.176	0.0375	0.01775	0.04825	0.0675	0.059625	0.066	0.0535
23	2.8915	2.9525	2.83	2.65	3.158	1.80675	1.81975	3.54275	0.08425	0.07275	0.05025	0.06425	0.08425	0.07275	0.05025	0.06425	0.07425	0.03125	0.044725	3.061	2.9805	3.0715	2.2275	1.198	1.91145	0.26125	0.18175	0.0425	0.01675	0.05525	0.068075	0.0601	0.066	0.05675
23.5	2.883	2.9105	2.83175	2.646	3.1395	1.783	1.84325	3.50375	0.098	0.075	0.0525	0.0625	0.098	0.075	0.0525	0.0625	0.0805	0.0345	0.0448	3.05875	2.995	3.0835	2.2715	1.35813	2.04402	0.29775	0.182	0.03125	0.017	0.0555	0.067875	0.060425	0.06325	0.04775
24	2.866	2.904	2.827	2.6585	3.13825	1.77325	1.8275	3.497	0.1005	0.07475	0.0555	0.0615	0.1005	0.07475	0.0555	0.0615	0.07225	0.0315	0.044925	3.03325	2.97525	3.1015	2.27	1.5097	2.2149	0.40025	0.19375	0.03625	0.0205	0.05725	0.06755	0.059475	0.0635	0.0515
24.5	2.86225	2.87625	2.8255	2.65325	3.12325	1.77575	1.84875	3.4905	0.122	0.0785	0.05925	0.0595	0.122	0.0785	0.05925	0.0595	0.083	0.027	0.0448	3.0225	2.96475	3.08375	2.31025	1.64603	2.2746	0.59325	0.1925	0.04225	0.01775	0.05875	0.0667	0.058975	0.0635	0.04825
25	2.823	2.85125	2.85675	2.6825	3.0935	1.78025	1.844	3.472	0.1635	0.079	0.0625	0.0635	0.1635	0.079	0.0625	0.0635	0.076	0.02225	0.04565	3.014	2.96275	3.057	2.30425	1.8154	2.41425	0.71325	0.20075	0.04025	-0.01125	0.0575	0.066775	0.059525	0.06625	0.0505
25.5	2.79625	2.845	2.84975	2.684	3.07525	1.81375	1.861	3.4115	0.214	0.0825	0.09175	0.067	0.214	0.0825	0.09175	0.067	0.08	0.02125	0.044875	3.00475	2.95025	3.044	2.279	1.95785	2.51035	0.87475	0.2295	0.04075	0.00925	0.0565	0.06565	0.05865	0.06475	0.05175
26	2.793	2.8215	2.84975	2.69925	3.068	1.79425	1.8715	3.3935	0.2375	0.084	0.099	0.0715	0.2375	0.084	0.099	0.0715	0.081	0.019	0.04315	3.009	2.95925	3.028	2.3245	2.12323	2.61497	1.035	0.269	0.0345	0.00275	0.05775	0.065075	0.059625	0.063	0.046
26.5	2.79425	2.8105	2.84575	2.68975	3.06975	1.812	1.8945	3.3045	0.2765	0.08875	0.12575	0.082	0.2765	0.08875	0.12575	0.082	0.07925	0.01975	0.042075	3.00425	2.95775	3.04225	2.3395	2.28452	2.66913	1.20975	0.312	0.031	0.00025	0.058	0.065225	0.0587	0.066	0.04625
27	2.752	2.79375	2.85875	2.697	3.0425	1.819	1.94175	3.28325	0.36975	0.09825	0.15375	0.095	0.36975	0.09825	0.15375	0.095	0.078	0.021	0.0457	2.9885	2.93975	3.039	2.346	2.41578	2.70512	1.42825	0.381	0.03625	0.01575	0.05875	0.064075	0.0588	0.06475	0.04775
27.5	2.7315	2.7895	2.88325	2.7025	3.03275	1.83125	1.92825	3.27725	0.458	0.124	0.18875	0.11475	0.458	0.124	0.18875	0.11475	0.07175	0.0175	0.04585	2.98025	2.93325	3.0385	2.31925	2.47675	2.75545	1.62675	0.44325	0.03225	0.0175	0.05825	0.063875	0.058175	0.0635	0.04475
28	2.72325	2.77425	2.8965	2.707	3.0285	1.84825	1.94525	3.297	0.539	0.15275	0.24425	0.15075	0.539	0.15275	0.24425	0.15075	0.069	0.0125	0.0462	2.9715	2.9245	3.03	2.3285	2.55317	2.79093	1.7715	0.50425	0.03175	0.0115	0.06	0.0637	0.057675	0.064	0.045
28.5	2.7115	2.7775	2.88675	2.70675	3.0265	1.866	1.99875	3.2815	0.642	0.20375	0.305	0.17225	0.642	0.20375	0.305	0.17225	0.06975	0	0.04645	2.9625	2.9155	3.04025	2.328	2.64415	2.8273	1.92025	0.58125	0.03475	-0.01025	0.0655	0.062975	0.057625	0.0655	0.047
29	2.67175	2.76125	2.8895	2.69875	3.01925	1.886	1.99675	3.24075	0.76	0.24925	0.44	0.2065	0.76	0.24925	0.44	0.2065	0.0665	0	0.04185	2.9745	2.92525	3.04725	2.323	2.68875	2.8804	2.06	0.7035	0.03475	0.0035	0.06825	0.0639	0.05815	0.06325	0.0495
29.5	2.65325	2.757	2.908	2.70275	3.0205	1.8955	2.0045	3.2055	0.92475	0.30725	0.53925	0.263	0.92475	0.30725	0.53925	0.263	0.06475	0.0018	0.0464	2.9585	2.903	3.03975	2.3355	2.74512	2.9371	2.18625	0.8945	0.03475	0.015	0.0735	0.061725	0.05735	0.061	0.04425
30	2.61725	2.733	2.90325	2.6915	3.01675	1.91775	1.99325	3.18025	1.08975	0.3485	0.63375	0.346	1.08975	0.3485	0.63375	0.346	0.06675	0.0155	0.0473	2.93925	2.88375	3.04375	2.33	2.79285	2.911	2.301	1.07975	0.0305	0.006925	0.08625	0.0614	0.057475	0.0605	0.05075
30.5	2.59025	2.71575	2.87675	2.686	3.01275	1.924	2.00875	3.176	1.2715	0.45075	0.7465	0.46025	1.2715	0.45075	0.7465	0.46025	0.06925	0.0155	0.04665	2.945	2.8835	3.06475	2.39225	2.834	2.97105	2.404	1.2705	0.0315	0.00775	0.10375	0.061475	0.0576	0.062	0.04875
31	2.55575	2.7205	2.85425	2.6745	2.99225	1.94175	2.022	3.1095	1.4645	0.60825	0.8945	0.58825	1.4645	0.60825	0.8945	0.58825	0.065	0.02	0.047425	2.93225	2.8725	3.051	2.33825	2.85347	2.99107	2.48775	1.4955	0.0365	-0.0065	0.16075	0.060825	0.056575	0.061	0.04825
31.5	2.5095	2.7045	2.83175	2.65375	2.99175	1.95975	2.032	3.0945	1.61525	0.77175	1.08125	0.7385	1.61525	0.77175	1.08125	0.7385	0.067	0.0185	0.046575	2.9165	2.85725	3.056	2.3515	2.90475	2.99155	2.55975	1.66125	0.0325	0.01125	0.18675	0.061075	0.05655	0.0625	0.04625
32	2.478	2.693	2.80325	2.62125	2.99875	1.99575	2.017	3.09975	1.74375	0.9345	1.2645	0.909	1.74375	0.9345	1.2645	0.909	0.06675	0.019	0.046025	2.918	2.84825	3.06675	2.37425	3.0278	3.00542	2.595	1.793	0.03125	0.014675	0.2325	0.06005	0.056325	0.061	0.04525
32.5	2.42875	2.667	2.7565	2.5835	2.9945	2.01225	2.046	3.07775	1.8615	1.133	1.45525	1.1535	1.8615	1.133	1.45525	1.1535	0.0625	0.021	0.0467	2.91775	2.83425	3.05475	2.406	3.01383	2.99475	2.67275	1.93075	0.034	0.01725	0.24	0.06	0.0556	0.0595	0.0475
33	2.39575	2.64325	2.7175	2.5495	2.992	2.038	2.012	3.04675	1.967	1.40075	1.6195	1.33725	1.967	1.40075	1.6195	1.33725	0.0645	0.019	0.047175	2.8985	2.8195	3.04825	2.4475	3.03503	2.98822	2.70425	2.074	0.0365	-0.00125	0.3095	0.059875	0.0556	0.0595	0.045
33.5	2.37325	2.62925	2.67025	2.50425	2.985	2.056	2.01575	3.04	2.0895	1.61475	1.79825	1.52175	2.0895	1.61475	1.79825	1.52175	0.062	0.0185	0.047375	2.905	2.8205	3.04275	2.458	3.0571	2.97817	2.75925	2.151	0.0405	0.0315	0.3915	0.0591	0.055625	0.05975	0.045
34	2.33175	2.593	2.63175	2.4885	2.9905	2.071	2.017	3.033	2.18425	1.78675	1.94175	1.6745	2.18425	1.78675	1.94175	1.6745	0.06025	0.017	0.047025	2.89475	2.8025	3.04675	2.48575	3.01397	2.96462	2.7645	2.22725	0.03225	0.033	0.48375	0.05845	0.055725	0.0595	0.047
34.5	2.3045	2.56425	2.58925	2.47225	2.996	2.10575	2.05825	3.01825	2.257	1.992	2.0635	1.83125	2.257	1.992	2.0635	1.83125	0.054	0.01875	0.04735	2.8775	2.77575	3.0455	2.5065	3.0222	2.9612	2.85025	2.32475	0.025	0.0435	0.575	0.058125	0.0563	0.0565	0.047
35	2.2795	2.5405	2.553	2.42775	2.9775	2.11725	2.03575	3.00475	2.31525	2.1235	2.1685	1.9425	2.31525	2.1235	2.1685	1.9425	0.058	0.0195	0.04715	2.88425	2.7835	3.02575	2.53675	3.01098	2.95567	2.83775	2.36325	0.03875	0.0515	0.73425	0.057975	0.0555	0.05975	0.0455
35.5	2.25125	2.50775	2.5245	2.41525	2.9915	2.12925	2.0515	3.00225	2.36025	2.25275	2.2575	2.058	2.36025	2.25275	2.2575	2.058	0.059	0.0185	0.047525	2.874	2.78025	3.0355	2.539	3.00502	2.95193	2.833	2.44825	0.042	0.06175	0.86575	0.0575	0.054975	0.05675	0.043
36	2.22875	2.48975	2.50025	2.401	2.98025	2.162	2.11275	2.99825	2.39625	2.32975	2.34575	2.15075	2.39625	2.32975	2.34575	2.15075	0.05375	0.0205	0.04715	2.8475	2.76125	3.015	2.54	3.00833	2.94718	2.913	2.489	0.04475	0.06125	1.009	0.056625	0.054575	0.0565	0.043
36.5	2.204	2.461	2.4735	2.37125	2.99525	2.16775	2.11575	2.98525	2.4355	2.4265	2.4095	2.21525	2.4355	2.4265	2.4095	2.21525	0.05475	0.017	0.047025	2.85375	2.7565	2.99	2.532	2.99582	2.9495	2.91525	2.5395	0.05525	0.10475	1.16175	0.057025	0.055125	0.056	0.0445
37	2.181	2.4325	2.44525	2.34375	2.985	2.18225	2.12275	2.9995	2.449	2.5165	2.47125	2.2665	2.449	2.5165	2.47125	2.2665	0.055	0.0105	0.04805	2.853	2.7595	2.9805	2.54525	2.99545	2.9524	2.9005	2.561	0.05425	0.083425	1.38425	0.0564	0.05435	0.05675	0.044
37.5	2.1645	2.4225	2.4265	2.307	2.9745	2.19575	2.111	2.9815	2.4675	2.552	2.53075	2.3265	2.4675	2.552	2.53075	2.3265	0.05275	0.00525	0.047925	2.82825	2.7445	2.9695	2.52575	2.99918	2.95792	2.93625	2.57275	0.06675	0.12325	1.55375	0.05605	0.054575	0.05975	0.04025
38	2.14775	2.4115	2.40625	2.3015	2.97125	2.21125	2.12325	2.98975	2.4645	2.60525	2.59325	2.38825	2.4645	2.60525	2.59325	2.38825	0.053	0.00645	0.0484	2.838	2.7395	2.95175	2.5365	2.9827	2.9548	2.93875	2.592	0.0785	0.14825	1.6835	0.05615	0.054825	0.05725	0.04125
38.5	2.1305	2.39525	2.38925	2.285	2.98525	2.22325	2.1105	2.9805	2.4585	2.63725	2.6475	2.41975	2.4585	2.63725	2.6475	2.41975	0.04975	0.0125	0.04865	2.828	2.731	2.957	2.5365	2.97995	2.96252	2.93775	2.5775	0.1125	0.19175	1.77525	0.05665	0.053875	0.06025	0.0415
39	2.1145	2.4	2.37375	2.264	2.981	2.2525	2.13	2.99625	2.451	2.65775	2.6815	2.44175	2.451	2.65775	2.6815	2.44175	0.0485	0.02275	0.047875	2.81225	2.7165	2.9415	2.54525	2.9659	2.93835	2.92225	2.55925	0.15375	0.25275	1.8565	0.056075	0.054475	0.0555	0.042
39.5	2.0985	2.38025	2.35	2.2535	2.9925	2.2605	2.15675	2.9835	2.4295	2.6435	2.715	2.46	2.4295	2.6435	2.715	2.46	0.048	0.02175	0.044975	2.802	2.6955	2.93475	2.534	2.97987	2.93745	2.91925	2.53375	0.18675	0.327	1.91925	0.05655	0.05505	0.05575	0.0415
40	2.07925	2.36625	2.342	2.2485	2.98825	2.272	2.11325	2.9825	2.41825	2.62975	2.74475	2.455	2.41825	2.62975	2.74475	2.455	0.0505	0.0195	0.047625	2.79075	2.68975	2.92175	2.54125	2.96415	2.9394	2.917	2.51025	0.1875	0.388	1.95	0.054475	0.054025	0.056	0.041
40.5	2.0645	2.383	2.3295	2.23025	3.01775	2.268	2.1415	2.9755	2.39975	2.59625	2.7665	2.4665	2.39975	2.59625	2.7665	2.4665	0.04925	0.02	0.0482	2.7735	2.66875	2.9075	2.53675	2.95	2.9296	2.90275	2.48025	0.22575	0.40225	1.99225	0.055175	0.0535	0.0575	0.042
41	2.05625	2.376	2.31825	2.226	3.01875	2.30525	2.175	2.9845	2.384	2.54025	2.806	2.45325	2.384	2.54025	2.806	2.45325	0.04675	0.02325	0.0493	2.78	2.657	2.90025	2.52975	2.93755	2.9104	2.89675	2.4745	0.277	0.422	2.00225	0.055425	0.0533	0.05875	0.03925
41.5	2.04625	2.3635	2.2985	2.2115	3.00725	2.336	2.184	2.9725	2.3825	2.50775	2.81125	2.43325	2.3825	2.50775	2.81125	2.43325	0.045	0.026	0.04615	2.77925	2.646	2.8925	2.525	2.91927	2.91005	2.87675	2.475	0.343	0.437	1.9905	0.0548	0.053575	0.06075	0.042
42	2.03725	2.36575	2.2945	2.1895	2.98	2.35275	2.235	2.97525	2.39175	2.47875	2.83525	2.4385	2.39175	2.47875	2.83525	2.4385	0.04825	0.02475	0.04885	2.75225	2.6325	2.87475	2.51175	2.89907	2.88795	2.87175	2.466	0.4345	0.44975	1.9745	0.05565	0.053175	0.056	0.04
42.5	2.02975	2.36625	2.2855	2.1815	2.998	2.38125	2.294	2.9725	2.395	2.455	2.85125	2.442	2.395	2.455	2.85125	2.442	0.048	0.025	0.0492	2.74875	2.615	2.8755	2.52075	2.88632	2.87697	2.87125	2.356	0.54475	0.48125	1.95825	0.055125	0.05315	0.05475	0.04075
43	2.0205	2.3715	2.27475	2.185	2.99775	2.3995	2.2765	2.96925	2.40275	2.45625	2.85275	2.45075	2.40275	2.45625	2.85275	2.45075	0.047	0.0255	0.049275	2.7535	2.615	2.8655	2.51475	2.87695	2.86558	2.86825	2.44375	0.6615	0.50525	1.9125	0.0547	0.053325	0.05425	0.0395
43.5	2.02025	2.388	2.26575	2.16775	3.01075	2.38625	2.32375	2.95625	2.43325	2.4965	2.8105	2.4275	2.43325	2.4965	2.8105	2.4275	0.041	0.02625	0.0474	2.75575	2.6225	2.8605	2.50675	2.85305	2.827	2.85725	2.4515	0.72275	0.5635	1.86125	0.055875	0.0534	0.05475	0.0405
44	2.01175	2.374	2.25275	2.15725	3.0085	2.43525	2.343	2.97125	2.43575	2.51675	2.79225	2.44525	2.43575	2.51675	2.79225	2.44525	0.047	0.02575	0.046975	2.72825	2.59775	2.84875	2.51325	2.8279	2.82285	2.855	2.47875	0.82	0.65225	1.8305	0.055925	0.05375	0.0535	0.0405
44.5	2.01575	2.38775	2.244	2.159	3.0205	2.462	2.35575	2.96625	2.4545	2.52825	2.7725	2.475	2.4545	2.52825	2.7725	2.475	0.05	0.02375	0.0472	2.735	2.59275	2.8515	2.52425	2.81085	2.78265	2.8435	2.50675	0.907	0.70425	1.81425	0.05525	0.0529	0.05425	0.0385
45	2.017	2.38725	2.24175	2.15	3.01625	2.44925	2.38275	2.9735	2.46925	2.54375	2.762	2.5075	2.46925	2.54375	2.762	2.5075	0.0455	0.02325	0.04705	2.73325	2.59225	2.83425	2.51075	2.78505	2.78037	2.8395	2.44925	0.9375	0.8425	1.8085	0.055	0.05345	0.05425	0.038
45.5	2.015	2.383	2.23625	2.148	3.01575	2.446	2.381	2.957	2.489	2.56225	2.7395	2.54625	2.489	2.56225	2.7395	2.54625	0.04275	0.02575	0.0496	2.72475	2.5865	2.8245	2.52825	2.76788	2.76408	2.8305	2.52725	0.98475	0.8965	1.79175	0.054225	0.052575	0.05325	0.03825
46	2.013	2.38775	2.238	2.1435	3.00625	2.43575	2.3685	2.9685	2.5215	2.56675	2.71075	2.5645	2.5215	2.56675	2.71075	2.5645	0.0445	0.01675	0.049775	2.7185	2.5745	2.818	2.52075	2.7364	2.74003	2.81575	2.53725	1.03375	0.9395	1.781	0.0531	0.051975	0.0545	0.03825
46.5	2.00725	2.38425	2.22825	2.13975	3.01925	2.44475	2.37175	2.96925	2.53775	2.60225	2.70825	2.5775	2.53775	2.60225	2.70825	2.5775	0.0425	0.0185	0.050975	2.7115	2.56375	2.81	2.527	2.7169	2.71413	2.80825	2.5715	1.08425	1.03575	1.78625	0.052875	0.0519	0.05775	0.04
47	2.0035	2.386	2.2365	2.13875	3.00775	2.43675	2.37	2.9685	2.52775	2.61925	2.6915	2.607	2.52775	2.61925	2.6915	2.607	0.044	0.012	0.050525	2.69975	2.5515	2.80725	2.5345	2.70555	2.70217	2.798	2.5825	1.18375	1.06575	1.8145	0.05275	0.05165	0.05375	0.0365
47.5	2.008	2.39025	2.216	2.1395	2.99875	2.40925	2.36075	2.978	2.5365	2.6585	2.67725	2.62475	2.5365	2.6585	2.67725	2.62475	0.04325	0.008725	0.0504	2.691	2.5405	2.7955	2.53725	2.66985	2.68432	2.7865	2.615	1.29625	1.1145	1.83075	0.0528	0.051775	0.05725	0.037
48	2.00675	2.38675	2.2205	2.14525	3.00225	2.42875	2.35825	2.9625	2.56875	2.6835	2.66425	2.65375	2.56875	2.6835	2.66425	2.65375	0.044	0.0085	0.051125	2.6845	2.527	2.7925	2.5415	2.6571	2.65033	2.77425	2.65675	1.446	1.18975	1.80425	0.052375	0.0515	0.0565	0.0395

## Sheet: Fig. 3A-C
Directly exposed
Ammonia (M)	Lag phase (h) 1	Lag phase (h) 2	Lag phase (h) 3	Lag phase (h) 4
0 (Control)	0	0	0	0
0.1	4.5	8.1	6.5	5.4
0.25	23.7	27.1	24.7	27.1
0.5	n/a	n/a	n/a	n/a
1	n/a	n/a	n/a	n/a
Adjacently exposed
Ammonia (M)	Lag phase (h) 1	Lag phase (h) 2	Lag phase (h) 3	Lag phase (h) 4
0.1	0	0.2	0.3	0.3
0.25	13.6	15.5	24.01	19.5
0.5	37.7	37.7	32	n/a
1	n/a	n/a	n/a	n/a

[truncated: 4 more sheets: Fig. 3D-F, Fig. 3G-J, Fig. 4A-D (CFU), Fig. 4A-D (Ammonia)]
